# Supplementary material for: Web-based survey among animal researchers on publication practices and incentives for increasing publication rates
Source: PLoS One. 2021 May 6;16(5):e0250362. doi: 10.1371/journal.pone.0250362 (PMC8101964; doi:10.1371/journal.pone.0250362)
Supplement: S1 Table — Publication rates and numbers of publications (data that may identify individual participants are redacted). (XLSX) [file pone.0250362.s004.xlsx]

## Sheet: S1 Table
Year (End of approval)	Institution	Internal number	Researcher check (yes/no)	Publication found (Double check) (yes/no)	Publication found (Researcher check) (yes/no)	Conduct certain (Double check) (yes/no)	Conduct certain (Researcher check) (yes/no)	Number of publications per proposal (Double check)	Number of publications per proposal (Researcher check)	At least one open access publication	Number of researchers named a reason for non-publication	Reasons for non-publication
2007	study site 1	2007-3	no	no	no	yes	yes	0	0	0	0
2007	study site 1	2007-7	yes	no	no	no	yes	0	0	0	1	methodological problems
2008	study site 1	2008-10	yes	no	no	yes	yes	0	0	0	0
2009	study site 1	2009-6	yes	no	no	no	yes	0	0	0	0
2009	study site 1	2009-8	yes	no	no	yes	yes	0	0	0	0
2009	study site 1	2009-13	no	no	no	no	yes	0	0	0	0
2010	study site 1	2010-4	no	no	no	yes	yes	0	0	0	0
2010	study site 1	2010-14	no	no	no	yes	yes	0	0	0	0
2011	study site 1	2011-1	no	no	no	yes	yes	0	0	0	0
2011	study site 1	2011-4	no	no	no	yes	yes	0	0	0	0
2012	study site 1	2012-3	yes	no	yes	yes	yes	0	1	1	0
2012	study site 1	2012-4	no	no	no	yes	yes	0	0	0	0
2012	study site 1	2012-8	yes	no	no	yes	yes	0	0	0	0
2012	study site 1	2012-12	no	no	no	yes	yes	0	0	0	0
2013	study site 1	2013-3	yes	no	no	no	yes	0	0	0	1	methodological problems
2013	study site 1	2013-4	yes	no	no	yes	yes	0	0	0	0
2013	study site 1	2013-9	yes	no	no	no	yes	0	0	0	1	study was not finalized
2013	study site 1	2013-12	yes	no	no	yes	yes	0	0	0	0
2007	study site 2	1/07	yes	no	no	yes	yes	0	0	0	1	patent issues
2007	study site 2	6/07	yes	no	no	yes	yes	0	0	0	0
2007	study site 2	7/07	no	no	no	yes	yes	0	0	0	0
2007	study site 2	9/07	yes	no	no	yes	yes	0	0	0	1	methodological problems
2007	study site 2	12/07	no	no	no	yes	yes	0	0	0	1	methodological problems
2008	study site 2	1/08	no	no	no	yes	yes	0	0	0	0
2008	study site 2	5/08	no	no	no	yes	yes	0	0	0	0
2008	study site 2	8/08	no	no	no	yes	yes	0	0	0	0
2008	study site 2	11/08	no	no	no	yes	yes	0	0	0	0
2008	study site 2	12/08	yes	no	no	yes	yes	0	0	0	0
2008	study site 2	15/08	no	no	no	yes	yes	0	0	0	0
2009	study site 2	2/09	yes	no	no	yes	yes	0	0	0	0
2009	study site 2	8/09	yes	no	no	yes	yes	0	0	0	0
2009	study site 2	10/09	no	no	no	yes	yes	0	0	0	1	methodological problems
2009	study site 2	12/09	no	no	no	yes	yes	0	0	0	0
2009	study site 2	13/09	no	no	no	yes	yes	0	0	0	0
2009	study site 2	14/09	no	no	no	yes	yes	0	0	0	1	study was not performed at all
2010	study site 2	1/10	yes	no	no	yes	yes	0	0	0	0
2010	study site 2	3/10	no	no	no	yes	yes	0	0	0	0
2010	study site 2	6/10	no	no	no	yes	yes	0	0	0	0
2010	study site 2	9/10	no	no	no	yes	yes	0	0	0	0
2010	study site 2	10/10	no	no	no	yes	yes	0	0	0	0
2010	study site 2	11/10	yes	no	no	yes	yes	0	0	0	0
2011	study site 2	9/11	no	no	no	yes	yes	0	0	0	0
2012	study site 2	2/12	no	no	no	yes	yes	0	0	0	0
2012	study site 2	4/12	no	no	no	yes	yes	0	0	0	0
2012	study site 2	9/12	yes	no	no	yes	yes	0	0	0	0
2012	study site 2	12/12	no	no	no	yes	yes	0	0	0	0
2013	study site 2	1/13	yes	no	no	yes	yes	0	0	0	0
2013	study site 2	5/13	no	no	no	yes	yes	0	0	0	0
2013	study site 2	12/13	no	no	no	yes	yes	0	0	0	0
2007	study site 2	14/07	yes	no	no	yes	yes	0	0	0	0
2012	study site 2	13/12	yes	no	yes	yes	yes	0	1	1	0
2010	study site 1	2010-1	yes	no	yes	yes	yes	0	1	1	0
2011	study site 1	2011-15	yes	no	yes	no	yes	0	1	1	1	methodological problems
2012	study site 1	2012-10	yes	no	yes	yes	yes	0	1	0	0
2013	study site 1	2013-15	yes	no	yes	yes	yes	0	1	1	0
2007	study site 1	2007-4	yes	yes	yes	yes	yes	1	1	1	0
2011	study site 2	8/11	yes	no	no	yes	yes	0	0	0	1	study was not finalized
2007	study site 1	2007-10	yes	yes	yes	yes	yes	1	1	1	0
2007	study site 1	2007-1	yes	yes	no	yes	yes	1	0	0	0
2007	study site 2	4/07	yes	yes	no	yes	yes	1	0	0	0
2007	study site 1	2007-12	yes	yes	yes	no	yes	1	1	1	0
2007	study site 1	2007-15	yes	yes	yes	yes	yes	1	1	0	0
2008	study site 1	2008-6	yes	yes	yes	yes	yes	1	1	0	0
2008	study site 1	2008-14	yes	yes	yes	no	yes	1	1	1	0
2008	study site 1	2008-15	yes	yes	yes	no	yes	1	1	1	0
2009	study site 1	2009-10	yes	yes	yes	no	yes	1	1	1	0
2009	study site 1	2009-14	no	yes	yes	yes	yes	1	1	1	0
2009	study site 1	2009-15	no	yes	yes	yes	yes	1	1	1	0
2010	study site 1	2010-2	no	yes	yes	yes	yes	1	1	1	0
2010	study site 1	2010-3	yes	yes	yes	yes	yes	1	1	1	0
2010	study site 1	2010-8	no	yes	yes	yes	yes	1	1	0	0
2011	study site 1	2011-5	no	yes	yes	no	yes	1	1	0	0
2011	study site 1	2011-8	no	yes	yes	yes	yes	1	1	1	0
2011	study site 1	2011-9	yes	yes	yes	yes	yes	1	1	0	0
2011	study site 1	2011-12	no	yes	yes	yes	yes	1	1	1	0
2011	study site 1	2011-14	no	yes	yes	yes	yes	1	1	1	0
2012	study site 1	2012-2	yes	yes	yes	yes	yes	1	1	0	0
2012	study site 1	2012-6	yes	yes	yes	yes	yes	1	1	1	0
2012	study site 1	2012-14	no	yes	yes	yes	yes	1	1	1	0
2012	study site 1	2012-15	no	yes	yes	yes	yes	1	1	0	0
2013	study site 1	2013-2	no	yes	yes	yes	yes	1	1	1	0
2013	study site 1	2013-5	yes	yes	yes	yes	yes	1	1	1	0
2013	study site 1	2013-6	no	yes	yes	yes	yes	1	1	0	0
2013	study site 1	2013-8	yes	yes	yes	yes	yes	1	1	1	0
2013	study site 1	2013-10	no	yes	yes	yes	yes	1	1	0	0
2013	study site 1	2013-11	no	yes	yes	yes	yes	1	1	1	0
2013	study site 1	2013-13	no	yes	yes	yes	yes	1	1	0	0
2007	study site 2	3/07	no	yes	yes	yes	yes	1	1	1	0
2007	study site 2	8/07	no	yes	yes	yes	yes	1	1	1	0
2007	study site 2	10/07	no	yes	yes	yes	yes	1	1	1	0
2007	study site 2	13/07	no	yes	yes	yes	yes	1	1	0	0
2008	study site 2	2/08	yes	yes	yes	yes	yes	1	1	0	0
2008	study site 2	4/08	yes	yes	yes	yes	yes	1	1	1	0
2008	study site 2	6/08	no	yes	yes	yes	yes	1	1	0	0
2008	study site 2	13/08	no	yes	yes	yes	yes	1	1	1	0
2009	study site 2	3/09	yes	yes	yes	yes	yes	1	1	0	0
2009	study site 2	4/09	yes	yes	yes	yes	yes	1	1	1	0
2009	study site 2	5/09	no	yes	yes	yes	yes	1	1	1	0
2009	study site 2	7/09	no	yes	yes	yes	yes	1	1	1	0
2009	study site 2	9/09	yes	yes	yes	yes	yes	1	1	0	0
2009	study site 2	11/09	yes	yes	yes	yes	yes	1	1	1	0
2009	study site 2	15/09	yes	yes	yes	yes	yes	1	1	0	0
2010	study site 2	4/10	no	yes	yes	yes	yes	1	1	0	0
2010	study site 2	7/10	no	yes	yes	yes	yes	1	1	1	0
2010	study site 2	8/10	yes	yes	yes	yes	yes	1	1	1	0
2010	study site 2	12/10	yes	yes	yes	yes	yes	1	1	1	0
2010	study site 2	15/10	no	yes	yes	yes	yes	1	1	1	0
2011	study site 2	1/11	yes	yes	yes	yes	yes	1	1	0	0
2011	study site 2	5/11	yes	yes	yes	yes	yes	1	1	1	0
2011	study site 2	7/11	no	yes	yes	yes	yes	1	1	1	0
2011	study site 2	10/11	no	yes	yes	yes	yes	1	1	1	0
2011	study site 2	12/11	no	yes	yes	yes	yes	1	1	1	0
2011	study site 2	14/11	no	yes	yes	yes	yes	1	1	1	0
2012	study site 2	1/12	yes	yes	yes	yes	yes	1	1	1	0
2012	study site 2	3/12	yes	yes	yes	yes	yes	1	1	1	0
2012	study site 2	6/12	yes	yes	yes	yes	yes	1	1	1	0
2012	study site 2	8/12	no	yes	yes	yes	yes	1	1	1	0
2012	study site 2	14/12	yes	yes	yes	yes	yes	1	1	1	0
2012	study site 2	15/12	yes	yes	yes	yes	yes	1	1	0	0
2013	study site 2	2/13	yes	yes	yes	yes	yes	1	1	0	0
2013	study site 2	3/13	no	yes	yes	yes	yes	1	1	1	0
2013	study site 2	4/13	yes	yes	yes	yes	yes	1	1	1	0
2013	study site 2	6/13	no	yes	yes	yes	yes	1	1	0	0
2013	study site 2	7/13	no	yes	yes	yes	yes	1	1	0	0
2013	study site 2	8/13	yes	yes	yes	yes	yes	1	1	1	0
2013	study site 2	11/13	no	yes	yes	yes	yes	1	1	0	0
2013	study site 2	13/13	yes	yes	yes	yes	yes	1	1	0	0
2013	study site 2	14/13	yes	yes	yes	yes	yes	1	1	1	0
2013	study site 2	15/13	no	yes	yes	yes	yes	1	1	1	0
2010	study site 1	2010-7	no	no	yes	no	yes	0	2	1	0
2012	study site 2	7/12	yes	no	yes	yes	yes	0	2	1	0
2009	study site 1	2009-1	no	yes	yes	yes	yes	2	2	1	0
2009	study site 1	2009-3	yes	yes	yes	no	yes	2	2	0	0
2009	study site 1	2009-7	yes	yes	yes	yes	yes	1	2	0	0
2009	study site 1	2009-9	yes	yes	yes	no	yes	1	2	0	0
2009	study site 1	2009-12	yes	yes	yes	yes	yes	1	2	1	0
2010	study site 1	2010-9	no	yes	yes	yes	yes	3	2	1	0
2010	study site 1	2010-13	no	yes	yes	yes	yes	2	2	0	0
2010	study site 1	2010-15	yes	yes	yes	yes	yes	2	2	1	0
2011	study site 1	2011-3	yes	yes	yes	no	yes	2	2	1	0
2012	study site 1	2012-1	yes	yes	yes	yes	yes	1	2	1	0
2013	study site 1	2013-1	no	yes	yes	yes	yes	2	2	1	0
2013	study site 1	2013-7	no	yes	yes	yes	yes	2	2	1	0
2013	study site 1	2013-14	yes	yes	yes	yes	yes	2	2	1	0
2007	study site 2	2/07	yes	yes	yes	yes	yes	2	2	0	0
2007	study site 2	5/07	no	yes	yes	yes	yes	2	2	0	0
2008	study site 2	7/08	yes	yes	yes	yes	yes	2	2	1	0
2008	study site 2	9/08	yes	yes	yes	yes	yes	2	2	1	0
2008	study site 2	10/08	yes	yes	yes	yes	yes	2	2	1	0
2009	study site 2	1/09	yes	yes	yes	yes	yes	2	2	1	0
2010	study site 2	2/10	no	yes	yes	yes	yes	2	2	1	0
2010	study site 2	5/10	no	yes	yes	yes	yes	2	2	1	0
2010	study site 2	13/10	no	yes	yes	yes	yes	2	2	1	0
2010	study site 2	14/10	yes	yes	yes	yes	yes	2	2	1	0
2011	study site 2	2/11	yes	yes	yes	yes	yes	2	2	1	0
2011	study site 2	4/11	yes	yes	yes	yes	yes	2	2	1	0
2011	study site 2	11/11	yes	yes	yes	yes	yes	1	2	1	0
2011	study site 2	13/11	no	yes	yes	yes	yes	2	2	1	0
2011	study site 2	15/11	no	yes	yes	yes	yes	2	2	1	0
2013	study site 2	9/13	no	yes	yes	yes	yes	2	2	1	0
2009	study site 1	2009-4	yes	yes	yes	yes	yes	2	3	1	0
2007	study site 2	11/07	yes	yes	yes	yes	yes	3	3	1	0
2007	study site 2	15/07	yes	yes	yes	yes	yes	3	3	1	0
2011	study site 2	3/11	yes	yes	yes	yes	yes	3	3	1	0
2011	study site 2	6/11	no	yes	yes	yes	yes	3	3	1	0
2012	study site 2	5/12	no	yes	yes	yes	yes	3	3	1	0
2012	study site 2	10/12	yes	yes	yes	yes	yes	3	3	1	0
2012	study site 2	11/12	yes	yes	yes	yes	yes	3	3	1	0
2008	study site 2	3/08	yes	yes	yes	yes	yes	2	4	1	0
2008	study site 2	14/08	no	yes	yes	yes	yes	4	4	1	0
2009	study site 2	6/09	yes	yes	yes	yes	yes	2	5	1	0
2013	study site 2	10/13	no	yes	yes	yes	yes	5	5	0	0
2007	study site 1	2007-2	no	no	no	no	no	0	0	0	0
2007	study site 1	2007-5	no	yes	yes	no	no	2	2	0	0
2007	study site 1	2007-6	no	no	no	no	no	0	0	0	0
2007	study site 1	2007-8	yes	no	no	no	no	0	0	0	0
2007	study site 1	2007-9	yes	no	no	no	no	0	0	0	0
2007	study site 1	2007-11	yes	no	no	yes	no	0	0	0	1	study was not performed at all
2007	study site 1	2007-13	no	no	no	no	no	0	0	0	0
2007	study site 1	2007-14	no	no	no	no	no	0	0	0	0
2008	study site 1	2008-1	no	no	no	no	no	0	0	0	0
2008	study site 1	2008-2	no	no	no	no	no	0	0	0	0
2008	study site 1	2008-3	no	yes	yes	no	no	1	1	1	0
2008	study site 1	2008-4	yes	no	no	no	no	0	0	0	1	study was not performed at all
2008	study site 1	2008-5	no	no	no	no	no	0	0	0	0
2008	study site 1	2008-7	yes	no	no	no	no	0	0	0	0
2008	study site 1	2008-8	yes	no	no	no	no	0	0	0	0
2008	study site 1	2008-9	no	yes	yes	no	no	1	1	0	0
2008	study site 1	2008-11	no	yes	yes	no	no	1	1	1	0
2008	study site 1	2008-12	no	no	no	no	no	0	0	0	0
2008	study site 1	2008-13	yes	no	no	no	no	0	0	0	1	study was not performed at all
2009	study site 1	2009-2	no	yes	yes	no	no	1	1	0	0
2009	study site 1	2009-5	no	yes	yes	no	no	1	1	0	0
2009	study site 1	2009-11	no	yes	yes	no	no	1	1	0	0
2010	study site 1	2010-5	yes	no	no	no	no	0	0	0	0
2010	study site 1	2010-6	yes	no	no	no	no	0	0	0	0
2010	study site 1	2010-10	no	yes	yes	no	no	2	2	0	0
2010	study site 1	2010-11	no	yes	yes	no	no	1	1	1	0
2010	study site 1	2010-12	no	yes	yes	no	no	1	1	0	0
2011	study site 1	2011-2	no	yes	yes	no	no	1	1	0	0
2011	study site 1	2011-6	yes	no	no	no	no	0	0	0	0
2011	study site 1	2011-7	no	yes	yes	no	no	1	1	0	0
2011	study site 1	2011-10	no	yes	yes	no	no	1	1	1	0
2011	study site 1	2011-11	no	no	no	no	no	0	0	0	0
2011	study site 1	2011-13	no	yes	yes	no	no	1	1	1	0
2012	study site 1	2012-5	no	yes	yes	no	no	1	1	1	0
2012	study site 1	2012-7	yes	no	no	no	no	0	0	0	2	study was not performed at all
2012	study site 1	2012-9	no	no	no	no	no	0	0	0	0
2012	study site 1	2012-11	no	yes	yes	no	no	2	2	1	0
2012	study site 1	2012-13	no	no	no	no	no	0	0	0	0
