# Supplementary material for: Web-based survey among animal researchers on publication practices and incentives for increasing publication rates
Source: PLoS One. 2021 May 6;16(5):e0250362. doi: 10.1371/journal.pone.0250362 (PMC8101964; doi:10.1371/journal.pone.0250362)
Supplement: S2 Table — Approaches for timely publication of results from animal studies (data that may identify individual participants are redacted). (XLSX) [file pone.0250362.s005.xlsx]

## Sheet: S2 Table
		Approaches to timely results publication of animal studies
No. responders	Institution	Researchers receive more information on scientific journals that also publish non-significant results (1 = “not relevant”, 5 = “extremely relevant”, na = no answer)	Researchers receive more information on alternative publication forms such as preprint servers (e.g. bioRxiv, without peer-review), F1000Research (post-publication review) or repositories (e.g. OSF) (1 = “not relevant”, 5 = “extremely relevant”, na = no answer)	Publication cost for open access journals are fully covered by funders or universities (1 = “not relevant”, 5 = “extremely relevant", na = no answer)	Possibility to publish summary results in registries (as common for clinical studies) (1 = “not relevant”, 5 = “extremely relevant”, na = no answer)	Performance-based allocation of intramural funds for results reporting of animal research not supporting the initial hypothesis (including preprints and repositories) (1 = “not relevant”, 5 = “extremely relevant”, na = no answer)	Applications for stipends/professorships require information on how many performed animal studies reported their results (1 = “not relevant”, 5 = “extremely relevant”, na = no answer)	Applications for funding of animal studies require that results publication of previously funded studies are publicly available (1 = “not relevant”, 5= “extremely relevant”, na = no answer)	Others
1	study site 1	4	4	5	3	3	4	3
2	study site 1	4	4	4	4	4	4	2
3	study site 1	3	4	4	2	3	1	2
4	study site 1	3	na	5	3	1	1	1
5	study site 1	3	2	3	4	3	3	3
6	study site 1	2	2	3	3	3	2	2
7	study site 1	1	1	4	1	1	1	1
8	study site 1	3	2	4	3	3	3	3
9	study site 1	5	3	5	4	4	2	1
10	study site 1	2	3	4	3	4	4	1
11	study site 1	3	3	4	4	4	4	4
12	study site 1	4	4	5	4	5	3	4
13	study site 1	4	3	5	4	4	2	3
14	study site 1	5	5	5	3	4	3	4
15	study site 1	3	2	3	2	4	2	2
16	study site 1	4	2	4	3	3	na	2
17	study site 1	3	3	4	4	4	3	2
18	study site 1	4	3	5	3	4	4	3
19	study site 1	5	3	3	3	3	3	3
20	study site 1	3	2	5	3	2	3	3
21	study site 1	4	2	5	4	4	3	4
22	study site 1	4	1	5	3	4	5	2
23	study site 1	2	3	3	3	1	1	1
24	study site 1	2	4	4	1	2	2	2
25	study site 1	3	3	5	4	5	2	3
26	study site 1	na	1	5	2	5	5	3
27	study site 1	2	2	2	4	4	2	2
28	study site 1	4	3	4	2	2	1	3
29	study site 1	3	2	5	4	5	3	1
30	study site 2	4	3	4	3	3	4	3	Results of animal experiments should always be published, even if only on the server of the performing faculty
31	study site 2	1	1	4	1	4	1	1	Scientific review of animal proposals and thus fewer and better experiments
32	study site 2	4	3	4	3	3	3	4
33	study site 2	5	3	4	5	5	1	1
34	study site 2	4	3	4	2	3	3	4
35	study site 2	4	2	5	4	4	3	1
36	study site 2	3	2	3	4	3	4	4
37	study site 2	4	2	2	4	2	4	4
38	study site 2	1	1	5	2	3	1	1
39	study site 2	3	2	4	4	4	2	1
40	study site 2	4	5	5	4	3	5	2
41	study site 2	4	3	4	3	3	2	2
42	study site 2	2	3	2	4	4	3	4
43	study site 2	3	3	3	4	3	3	3
44	study site 2	4	3	4	4	3	3	3
45	study site 2	3	3	4	3	4	2	3
46	study site 2	3	2	4	5	4	2	3
47	study site 2	4	4	4	3	3	3	4	Publication of results must be available before approval of a further animal proposal
48	study site 2	4	3	4	4	4	3	3
49	study site 2	4	4	5	4	4	2	2
50	study site 2	4	4	5	4	5	5	4
51	study site 2	4	4	4	4	4	4	4
52	study site 2	2	3	5	4	4	1	1
53	study site 2	4	3	5	4	4	3	2
54	study site 2	2	2	5	3	2	3	4
55	study site 2	3	3	4	4	4	5	4
56	study site 2	4	4	5	4	4	2	4
57	study site 2	4	3	4	3	4	2	3
58	study site 2	2	2	2	1	2	1	1
59	study site 2	3	4	1	4	5	4	2	Allocation of funds partly only after publication (also in registers, etc.)
60	study site 2	2	2	4	4	4	4	4
61	study site 2	2	1	2	1	2	1	1
62	study site 2	2	2	3	2	2	1	2
63	study site 2	5	4	5	3	3	3	3
64	study site 2	4	4	5	5	2	5	5
65	study site 2	4	2	2	1	1	1	4
